# Supplementary material for: Managing ancillary care in resource-constrained settings: Dilemmas faced by frontline HIV prevention researchers in a rural area in South Africa
Source: Int Health. 2020 Nov 7;12(6):543–50. doi: 10.1093/inthealth/ihaa045 (PMC7651306; doi:10.1093/inthealth/ihaa045)
Supplement: ihaa045_Supplemental_File [file ihaa045_supplemental_file.zip]

Archive with 2 entries (2 files):
- Supplemntary_file_Interview_guides.docx
- Supplementary_Figure1_Framework_for_HIV_core_packages.pptx
